# Supplementary material for: Effect of Copper Sulphate and Cadmium Chloride on Non-Human Primate Sperm Function In Vitro
Source: Int J Environ Res Public Health. 2021 Jun 8;18(12):6200. doi: 10.3390/ijerph18126200 (PMC8228149; doi:10.3390/ijerph18126200)
Supplement: Supplementary file 1 [file ijerph-18-06200-s001.zip]

Archive with 1 entries (1 files):
- ijerph-1197319-supplementary.pdf
